# Supplementary material for: Clustering uncertain overlapping symptoms of multiple diseases in clinical diagnosis
Source: PeerJ Comput Sci. 2024 Oct 2;10:e2315. doi: 10.7717/peerj-cs.2315 (PMC11623175; doi:10.7717/peerj-cs.2315)
Supplement: Supplemental Information 5 [file peerj-cs-10-2315-s005.ipynb]

# %% [code]
#import dependencies
import csv
import pandas as pd
import numpy as np

# %% [code]

train = df_samples = pd.read_csv('training_data.csv')
del train['fluid_overload']
del train['fluid_overload.1']

# %% [code]
import pandas as pd

# Assuming you have a DataFrame named 'train' with columns 'prognosis' and 'Symptoms'
# 'prognosis' column contains various disease names
# 'Symptoms' column contains the symptoms

# Calculate the total count of records
total_count = len(train)

# Get unique disease names from the 'prognosis' column
unique_diseases = train['prognosis'].unique()

# Create a dictionary to store prior probabilities for each disease
disease_prior_probabilities = {}

# Calculate the prior probability for each unique disease
for disease in unique_diseases:
    count_disease = len(train[train['prognosis'] == disease])
    prob_disease = count_disease / total_count
    disease_prior_probabilities[disease] = prob_disease

# Print the prior probabilities for all unique diseases
for disease, probability in disease_prior_probabilities.items():
    print(f"Prior Probability of {disease}: {probability}")

# %% [code]
def sum_col(x):
    if  any(x)==1:
        return x.values.sum()

ndf = train.groupby('prognosis',as_index=False).agg(lambda x:(sum_col(x)))

# %% [code]
ndf

# %% [code]
ndf2=ndf.fillna(0)
df=ndf2.copy()

# %% [code]
symptom_df=df

# %% [code]


# Calculate the total count of cases for each symptom in both diseases
total_counts = symptom_df.sum(axis=0)[1:]

# Create a dictionary to store the conditional probabilities
p_Symptom_given_Disease = {}

# Calculate the conditional probabilities for each symptom given each disease
for disease in symptom_df['prognosis']:
    p_Symptom_given_Disease[disease] = {}
    for symptom in symptom_df.columns[1:]:
        if total_counts[symptom] != 0:
            p_Symptom_given_Disease[disease][symptom] = symptom_df[symptom_df['prognosis'] == disease][symptom].sum() / total_counts[symptom]

# Convert to the desired dictionary format
output_dict = {}
for disease in symptom_df['prognosis']:
    output_dict[disease] = p_Symptom_given_Disease[disease]

# Print the conditional probabilities in the desired format
print(output_dict)

# %% [code]
import numpy as np
import networkx as nx
from pyvis.network import Network
import random
# Create dictionaries for P(Disease) and P(Symptom | Disease)


disease_symptom_clusters = output_dict

# Create a graph
G = nx.Graph()

# Define a color mapping function for diseases
def get_random_color():
    return "#{:02x}{:02x}{:02x}".format(random.randint(0, 255), random.randint(0, 255), random.randint(0, 255))

# Calculate P(Disease | Symptoms) using Naive Bayes formula for all diseases
results = {}
sum_prob = 0.0  # To calculate the sum of probabilities for normalization

for disease in disease_prior_probabilities:
    query_prob = disease_prior_probabilities[disease]
    valid_symptoms = {
        symptom: disease_symptom_clusters[disease][symptom]
        for symptom in disease_symptom_clusters[disease] if disease_symptom_clusters[disease][symptom] != 0
    }
    
    if valid_symptoms:
        for symptom, symptom_prob in valid_symptoms.items():
            query_prob *= symptom_prob
        results[disease] = query_prob
        sum_prob += query_prob

# Normalize the probabilities for diseases
for disease, probability in results.items():
    results[disease] = probability / sum_prob

# Add disease nodes with prior probabilities and assign colors dynamically
disease_colors = {}
for disease, probability in disease_prior_probabilities.items():
    disease_color = get_random_color()
    disease_colors[disease] = disease_color
    label = f"{disease}\nPrior: {probability:.3f}\nPosterior: {results[disease]:.4f}"
    G.add_node(label, color=disease_color)

# Add symptom nodes with conditional probabilities and assign colors based on associated disease colors
for disease, symptoms in disease_symptom_clusters.items():
    disease_color = disease_colors[disease]
    valid_symptoms = {
        symptom: symptom_prob
        for symptom, symptom_prob in symptoms.items() if symptom_prob != 0
    }
    
    for symptom, probability in valid_symptoms.items():
        label = f"{symptom}\n{probability:.3f}"
        G.add_node(label, color=disease_color)

# Add edges between disease nodes and associated symptom nodes
for disease, symptoms in disease_symptom_clusters.items():
    for symptom, symptom_prob in symptoms.items():
        if symptom_prob != 0:
            disease_label = f"{disease}\nPrior: {disease_prior_probabilities[disease]:.3f}\nPosterior: {results[disease]:.4f}"
            symptom_label = f"{symptom}\n{symptom_prob:.3f}"
            G.add_edge(disease_label, symptom_label)

# Create a Network object
nt = Network(notebook=True, width="100%", height="800px")

# Show the graph
nt.from_nx(G)
nt.show("disease_symptom_graph.html")


# %% [code]
import numpy as np
import networkx as nx
from pyvis.network import Network
import random

# Create a graph
G = nx.Graph()

# Define a color mapping function for diseases
def get_random_color():
    return "#{:02x}{:02x}{:02x}".format(random.randint(0, 255), random.randint(0, 255), random.randint(0, 255))

# Add disease nodes with prior probabilities and assign colors dynamically
disease_colors = {}
for disease, probability in disease_prior_probabilities.items():
    disease_color = get_random_color()
    disease_colors[disease] = disease_color
    label = f"{disease}"
    G.add_node(label, color=disease_color)

# Add symptom nodes with conditional probabilities and assign colors based on associated disease colors
symptom_nodes = {}  # Dictionary to store symptom nodes

for disease, symptoms in disease_symptom_clusters.items():
    # Check if there are any valid symptoms (with nonzero probabilities) for this disease
    valid_symptoms = [symptom for symptom, probability in symptoms.items() if probability > 0]
    if valid_symptoms:
        disease_color = disease_colors[disease]
        for symptom, probability in symptoms.items():
            if probability > 0:  # Check if the probability is greater than zero
                label = f"{symptom}\n{probability:.3f}"

                # Check if this symptom with the same probability already exists
                if label in symptom_nodes:
                    # Create a unique label for this symptom in the graph
                    new_label = f"{symptom} ({disease})\n{probability:.3f}"
                    G.add_node(new_label, color=disease_color)
                    G.add_edge(f"{disease}", new_label)
                else:
                    G.add_node(label, color=disease_color)
                    symptom_nodes[label] = True
                    G.add_edge(f"{disease}", label)

# Create a Network object
nt = Network(notebook=True, width="100%", height="800px")

# Show the graph
nt.from_nx(G)
nt.show("disease_symptom_graph.html")


# %% [code]
# Create a graph
G = nx.Graph()

# Define a color mapping function for diseases
def get_random_color():
    return "#{:02x}{:02x}{:02x}".format(random.randint(0, 255), random.randint(0, 255), random.randint(0, 255))

# Add disease nodes with colors dynamically
disease_colors = {}
for disease, symptoms in disease_symptom_clusters.items():
    # Check if there are any valid symptoms (with nonzero probabilities) for this disease
    valid_symptoms = [symptom for symptom, probability in symptoms.items() if probability > 0]
    if valid_symptoms:
        disease_color = get_random_color()
        disease_colors[disease] = disease_color
        label = f"{disease}"
        G.add_node(label, color=disease_color)

# Add symptom nodes with conditional probabilities and assign colors based on associated disease colors
symptom_nodes = {}  # Dictionary to store symptom nodes
connected_nodes = set()  # Set to keep track of connected nodes

for disease, symptoms in disease_symptom_clusters.items():
    disease_color = disease_colors.get(disease)  # Get the associated disease color
    for symptom, probability in symptoms.items():
        if probability > 0:  # Check if the probability is greater than zero
            label = f"{symptom}\n{probability:.3f}"

            # Check if this symptom with the same probability already exists
            if label in symptom_nodes:
                # Create a unique label for this symptom in the graph
                new_label = f"{symptom} ({disease})\n{probability:.3f}"
                if new_label not in connected_nodes:
                    G.add_node(new_label, color=disease_color)
                    G.add_edge(f"{disease}", new_label)
                    connected_nodes.add(new_label)
            else:
                G.add_node(label, color=disease_color)
                symptom_nodes[label] = True
                G.add_edge(f"{disease}", label)
                connected_nodes.add(label)

# Connect all disease nodes with a single edge
disease_nodes = list(disease_colors.keys())
for i in range(len(disease_nodes) - 1):
    G.add_edge(disease_nodes[i], disease_nodes[i + 1])

# Create a Network object
nt = Network(notebook=True, width="100%", height="800px")

# Show the graph
nt.from_nx(G)
nt.show("disease_symptom_graph.html")


# %% [code]
