# Supplementary material for: Clustering uncertain overlapping symptoms of multiple diseases in clinical diagnosis
Source: PeerJ Comput Sci. 2024 Oct 2;10:e2315. doi: 10.7717/peerj-cs.2315 (PMC11623175; doi:10.7717/peerj-cs.2315)
Supplement: Supplemental Information 6 [file peerj-cs-10-2315-s006.ipynb]

# %% [code]
#import dependencies
import csv
import pandas as pd
import numpy as np

# %% [code]
train = df_samples = pd.read_excel(r'hepatitisBC.xlsx', engine='openpyxl')


# %% [code]
import pandas as pd

# Assuming you have a DataFrame named 'train' with columns 'prognosis' and 'Symptoms'
# 'prognosis' column contains various disease names
# 'Symptoms' column contains the symptoms

# Calculate the total count of records
total_count = len(train)

# Get unique disease names from the 'prognosis' column
unique_diseases = train['prognosis'].unique()

# Create a dictionary to store prior probabilities for each disease
disease_prior_probabilities = {}

# Calculate the prior probability for each unique disease
for disease in unique_diseases:
    count_disease = len(train[train['prognosis'] == disease])
    prob_disease = count_disease / total_count
    disease_prior_probabilities[disease] = prob_disease


# %% [code]
def sum_col(x):
    if  any(x)==1:
        return x.values.sum()

ndf = train.groupby('prognosis',as_index=False).agg(lambda x:(sum_col(x)))

# %% [code]
ndf2=ndf.fillna(0)
df=ndf2.copy()

# %% [code]

symptom_df=df

# %% [code]


# Calculate the total count of cases for each symptom in both diseases
total_counts = symptom_df.sum(axis=0)[1:]

# Create a dictionary to store the conditional probabilities
p_Symptom_given_Disease = {}

# Calculate the conditional probabilities for each symptom given each disease
for disease in symptom_df['prognosis']:
    p_Symptom_given_Disease[disease] = {}
    for symptom in symptom_df.columns[1:]:
        if total_counts[symptom] != 0:
            p_Symptom_given_Disease[disease][symptom] = symptom_df[symptom_df['prognosis'] == disease][symptom].sum() / total_counts[symptom]

# Convert to the desired dictionary format
output_dict = {}
for disease in symptom_df['prognosis']:
    output_dict[disease] = p_Symptom_given_Disease[disease]


# %% [code]
import numpy as np
import networkx as nx
from pyvis.network import Network
import random
# Create dictionaries for P(Disease) and P(Symptom | Disease)


disease_symptom_clusters = output_dict

# Create a graph
G = nx.Graph()

# Define a color mapping function for diseases
def get_random_color():
    return "#{:02x}{:02x}{:02x}".format(random.randint(0, 255), random.randint(0, 255), random.randint(0, 255))

# Calculate P(Disease | Symptoms) using Naive Bayes formula for all diseases
results = {}
sum_prob = 0.0  # To calculate the sum of probabilities for normalization

for disease in disease_prior_probabilities:
    query_prob = disease_prior_probabilities[disease]
    valid_symptoms = {
        symptom: disease_symptom_clusters[disease][symptom]
        for symptom in disease_symptom_clusters[disease] if disease_symptom_clusters[disease][symptom] != 0
    }
    
    if valid_symptoms:
        for symptom, symptom_prob in valid_symptoms.items():
            query_prob *= symptom_prob
        results[disease] = query_prob
        sum_prob += query_prob

# Normalize the probabilities for diseases
for disease, probability in results.items():
    results[disease] = probability / sum_prob

# Add disease nodes with prior probabilities and assign colors dynamically
disease_colors = {}
for disease, probability in disease_prior_probabilities.items():
    disease_color = get_random_color()
    disease_colors[disease] = disease_color
    label = f"{disease}\nPrior: {probability:.3f}\nPosterior: {results[disease]:.4f}"
    G.add_node(label, color=disease_color)

# Add symptom nodes with conditional probabilities and assign colors based on associated disease colors
for disease, symptoms in disease_symptom_clusters.items():
    disease_color = disease_colors[disease]
    valid_symptoms = {
        symptom: symptom_prob
        for symptom, symptom_prob in symptoms.items() if symptom_prob != 0
    }
    
    for symptom, probability in valid_symptoms.items():
        label = f"{symptom}\n{probability:.3f}"
        G.add_node(label, color=disease_color)

# Add edges between disease nodes and associated symptom nodes
for disease, symptoms in disease_symptom_clusters.items():
    for symptom, symptom_prob in symptoms.items():
        if symptom_prob != 0:
            disease_label = f"{disease}\nPrior: {disease_prior_probabilities[disease]:.3f}\nPosterior: {results[disease]:.4f}"
            symptom_label = f"{symptom}\n{symptom_prob:.3f}"
            G.add_edge(disease_label, symptom_label)

# Create a Network object
nt = Network(notebook=True, width="100%", height="800px")

# Show the graph
nt.from_nx(G)
nt.show("disease_symptom_graph.html")


# %% [code]
import numpy as np
import networkx as nx
from pyvis.network import Network
import random
# Create dictionaries for P(Disease) and P(Symptom | Disease)
#disease_prior_probabilities = joint_probabilities
#disease_prior_probabilities= disease_prior_probabilities
disease_symptom_clusters = output_dict

# Symptoms in evidence
evidence_symptoms = ['itching', 'yellowing_of_eyes']
#evidence_symptoms = ['itching']

# Create a graph
G = nx.Graph()

# Define a color mapping function for diseases
def get_random_color():
    return "#{:02x}{:02x}{:02x}".format(random.randint(0, 255), random.randint(0, 255), random.randint(0, 255))

# Calculate P(Disease | Symptoms) using Naive Bayes formula for all diseases based on evidence symptoms
results = {}
sum_prob = 0.0  # To calculate the sum of probabilities for normalization

for disease in disease_prior_probabilities:
    query_prob = disease_prior_probabilities[disease]
    valid_symptoms = {
        symptom: disease_symptom_clusters[disease][symptom]
        for symptom in evidence_symptoms if symptom in disease_symptom_clusters[disease] and disease_symptom_clusters[disease][symptom] != 0
    }
    
    if valid_symptoms:
        for symptom, symptom_prob in valid_symptoms.items():
            query_prob *= symptom_prob
        results[disease] = query_prob
        sum_prob += query_prob

# Normalize the probabilities for diseases
for disease, probability in results.items():
    results[disease] = probability / sum_prob

# Calculate the highest posterior probability
highest_posterior = max(results.values())


# Add disease nodes with prior probabilities and assign colors dynamically
disease_colors = {}
for disease, probability in disease_prior_probabilities.items():
    disease_color = get_random_color()
    disease_colors[disease] = disease_color
    label = f"{disease}\nPrior: {probability:.3f}\nPosterior: {results[disease]:.4f}"
    G.add_node(label, color=disease_color)

# Add symptom nodes with conditional probabilities and assign colors based on associated disease colors
for disease, symptoms in disease_symptom_clusters.items():
    if any(symptom in evidence_symptoms for symptom in symptoms):
        disease_color = disease_colors[disease]
        valid_symptoms = {
            symptom: symptom_prob
            for symptom, symptom_prob in symptoms.items() if symptom in evidence_symptoms and symptom_prob != 0
        }

        for symptom, probability in valid_symptoms.items():
            label = f"{symptom}\n{probability:.3f}"
            G.add_node(label, color=disease_color)

# Add edges between disease nodes and associated symptom nodes
for disease, symptoms in disease_symptom_clusters.items():
    if any(symptom in evidence_symptoms for symptom in symptoms):
        for symptom, symptom_prob in symptoms.items():
            if symptom in evidence_symptoms and symptom_prob != 0:
                disease_label = f"{disease}\nPrior: {disease_prior_probabilities[disease]:.3f}\nPosterior: {results[disease]:.4f}"
                symptom_label = f"{symptom}\n{symptom_prob:.3f}"
                G.add_edge(disease_label, symptom_label)

# Create a Network object
nt = Network(notebook=True, width="100%", height="800px")

# Show the graph
nt.from_nx(G)
nt.show("disease_symptom_graph.html")


# %% [code]

import time
import os
import pandas as pd
import numpy as np
import seaborn as sns
import matplotlib.pyplot as plt
from sklearn.preprocessing import OrdinalEncoder
from sklearn.compose import ColumnTransformer
import time

%matplotlib inline

from pgmpy.estimators import BayesianEstimator
from pgmpy.models import BayesianModel
from pgmpy.inference import VariableElimination
from pgmpy.factors.discrete import State
from pgmpy.sampling import BayesianModelSampling
from pgmpy.sampling import GibbsSampling
import networkx as nx

# %% [code]
cleanup_nums = {"prognosis":     {"Hepatitis B": 0, "Hepatitis C": 1}}

# %% [code]
train2 = train.replace(cleanup_nums)

# %% [code]
architecture= [("itching", "prognosis"),
                   
                      
                       ("fatigue", "prognosis"),
                       ("lethargy", "prognosis"),
                    
                       ("yellowish_skin", "prognosis"),
                       ("dark_urine", "prognosis"),
                       ("nausea", "prognosis"),
                       ("loss_of_appetite", "prognosis"),
                       ("abdominal_pain", "prognosis"),
                     
                     
                       ("yellow_urine", "prognosis"),
                       ("yellowing_of_eyes", "prognosis"),
                      
                       ("malaise", "prognosis"),
             
                       ("family_history", "prognosis"),
                       ("receiving_blood_transfusion", "prognosis"),
                       ("receiving_unsterile_injections", "prognosis")]

# %% [code]
model = BayesianModel(architecture)

# %% [code]
nodes = list(model.nodes())
edges = list(model.edges())


# %% [code]
DAG = nx.DiGraph()
DAG.add_edges_from(edges)

fig = plt.figure(figsize = (16,12))
pos = nx.spring_layout(DAG) 

nx.draw_networkx_nodes(DAG, pos = pos, node_color = 'red')
nx.draw_networkx_labels(DAG, pos = pos)
nx.draw_networkx_edges(DAG, pos = pos, edge_color = 'black', width = 1.5, arrows = True)

plt.show()

# %% [code]
from IPython.core.display import display, HTML

# disable text wrapping in output cell
display(HTML(""))

model.cpds = []
model.fit(  data=train2
          , estimator=BayesianEstimator
          , prior_type="BDeu"
          , equivalent_sample_size=10
          ,complete_samples_only=False)

print(f'Check model: {model.check_model()}\n')
for cpd in model.get_cpds():
    print(f'CPT of {cpd.variable}:')
    print(cpd, '\n')

# %% [code]
from pgmpy.inference import VariableElimination
inference =VariableElimination(model)

# %% [code]

BMS_inference = BayesianModelSampling(model)
GS_inference = GibbsSampling(model)


# %% [code]
# Dictionary of the discrete value to let the method access at CPTs
value_dict = {
    True: 1,
    False: 0,
    '0-15': 0,
    '16-45': 1,
    '46-90': 2,
    '1': 0,
    '2': 1,
    '3': 2,
    '4': 3,
    '5': 4,
    'sv': 0,
    '<=5': 1,
    '5.5-6.5': 2,
    '7-9.5': 3,
    '>=10': 4
}

def discretization(x, value):
    '''
    Function that helps to discretize for likelihood weighting and rejection sampling
    x     : unknown variable
    value : value to analyze for the unknown variable based on the value of the query variable
    '''
    if x == value_dict[value]:
        return 1
    else:
        return 0

def prob_LW(samples, variable, query_value):
    '''
    Function that calculates the likelihood weighting probability
    samples     : sample from which to extract the probability value
    variable    : variable of the query
    query_value : value of the query variable
    '''
    discretize = np.vectorize(discretization)
    samples_thresholded = discretize(samples[variable], query_value)
    return round(np.sum(np.dot(samples_thresholded, samples['_weight'])) / np.sum(samples['_weight']), 2)

def prob_RS(samples, variable, query_value):
    '''
    Function that calculates the rejection sampling probability
    samples     : sample from which to extract the probability value
    variable    : variable of the query
    query_value : value of the query variable
    '''
    discretize = np.vectorize(discretization)
    samples_rejection = discretize(samples[variable], query_value)
    return np.mean(samples_rejection, axis=0)

def get_state_index(var, var_val):
    '''
    Function that returns the index of a given value for a variable
    '''
    return inference.query([var], show_progress=False).state_names.get(var).index(var_val)

def prob_GS(samples, query_variable, query_evidence, query_value):
    """
    Computes the probability of Gibbs Sampling given the samples
    it will call a pgmpy query function building the string for the requested query
    """
    gs_query = ""
    for evidence, value in query_evidence.items():
        gs_query += evidence + " == " + str(get_state_index(evidence, value))
        if evidence != list(query_evidence.keys())[-1]:
            # add the '&' except for the last element
            gs_query += " & "

    # check denominator to avoid division by 0
    if samples.query(gs_query).shape[0] == 0:
        return 0.0
    else:
        return (samples.query(query_variable[0] + " == " + str(get_state_index(query_variable[0], query_value)) + " & " + gs_query).shape[0] 
              / samples.query(gs_query).shape[0])

#Absolute error function
def absolute_error(exact_value, approx_value):
    '''
    Function that computes the absolute error between the approximated and exact probabilities
    exact_value   : reference probability value of the query
    approx_value  : approximate probability value of the query
    '''
    return np.absolute(exact_value - approx_value)

#Relative error function
def relative_error(exact_value, approx_value):
    '''
    Function that computes the absolute error between the approximated and exact probabilities
    exact_value   : reference probability value of the query
    approx_value  : approximate probability value of the query
    '''
    return np.absolute(((exact_value - approx_value) / approx_value))

def query_preprocessing(query_variable, query_evidence, query_value):
    '''
    Function that returns the processed query variable, evidence to adapt them to the methods
    of likelihood weighting and rejection sampling

    query_variable: list with one unknown variable of the query
    query_evidence: dict representing the evidence of the query
    query_value   : value of the query var to find in the query
    '''
    evidence = []

    for (evidence_var, evidence_value) in query_evidence.items():
        state = State(evidence_var, evidence_value)
        evidence.append(state)

    default_query_prob = highest_posterior  # Replace this with your desired default value
    query_prob = default_query_prob
    variables = query_variable[0]

    return query_prob, evidence, variables


def run_experiment(sample_size,query_variable,query_evidence,query_value):
  '''
  Function that return the result of a sampling experiment using likelihood weighting,
  rejection sampling and Gibbs sampling

  sample_size    : size of the sample for the experiment
  query_variable : list with one unknown variable of the query
  query_evidence : dict representing the evidence of the query
  query_value:   : value of the query var to find in the query
  '''

  #Rounding precision
  precision = 3

  #Preprocessing for the LW and RS methods
 
  query_prob,evidence,variable = query_preprocessing(query_variable,query_evidence,query_value)
 

  t0_LW = time.time()
  samples_LW = BMS_inference.likelihood_weighted_sample(evidence = evidence, size=sample_size, return_type='recarray')
  approx_prob_LW = prob_LW(samples_LW,variable,query_value)
  time_LW = round(time.time() - t0_LW, precision)

  t0_RS = time.time()
  samples_RS = BMS_inference.rejection_sample(evidence=evidence, size=sample_size, return_type='recarray',show_progress=False)
  approx_prob_RS = prob_RS(samples_RS,variable,query_value)
  time_RS = round(time.time() - t0_RS, precision)


  t0_GS = time.time()
  samples_GS = GS_inference.sample(size=sample_size, seed=37)
  approx_prob_GS = prob_GS(samples_GS,query_variable,query_evidence,query_value)
  time_GS = round(time.time() - t0_GS, precision)

  # Return results
  return np.array([(sample_size,query_prob,
                        approx_prob_RS, absolute_error(query_prob,approx_prob_RS), relative_error(query_prob,approx_prob_RS),time_RS,
                        approx_prob_LW, absolute_error(query_prob,approx_prob_LW), relative_error(query_prob,approx_prob_LW),time_LW,
                        approx_prob_GS, absolute_error(query_prob,approx_prob_GS), relative_error(query_prob,approx_prob_GS),time_GS)],
                      dtype=[('sample_size', '<i8'),('query_prob', '<f8'),  
                            ('approx_prob_RS', '<f8'),('abs_error_RS', '<f8'),('rel_error_RS', '<f8'),('time_RS','<f8'),
                            ('approx_prob_LW', '<f8'),('abs_error_LW', '<f8'),('rel_error_LW', '<f8'),('time_LW','<f8'),
                            ('approx_prob_GS', '<f8'),('abs_error_GS', '<f8'),('rel_error_GS', '<f8'),('time_GS','<f8')])
          
#Query in approximate inference
def approximate_inference(q,query_var,query_evidence,query_value,starting_size=2.5,final_size=5,experiments=10):  
  '''
  Function that create the result of the different approximate inference methods using
  different sample size values

  query_var:     : list with one unknown variable of the query
  query_evidence : dict representing the evidence of the query
  query_value:   : value of the query var to find in the query
  starting_size=2 : exponent of the number of start sample points that are 10^(starting_size)
  final_size=5    : exponent of the number of final sample points that are 10^(final_size)
  experiments=10 : number of sampling experiments
  '''
  results = np.array([],dtype=[('sample_size', '<i8'),('query_prob', '<f8'),('approx_prob_RS', '<f8'),
                               ('abs_error_RS', '<f8'),('rel_error_RS', '<f8'),('time_RS', '<f8'),
                               ('approx_prob_LW', '<f8'),('abs_error_LW', '<f8'),('rel_error_LW', '<f8'),('time_LW','<f8'),
                               ('approx_prob_GS', '<f8'),('abs_error_GS', '<f8'),('rel_error_GS', '<f8'),('time_GS','<f8')])

  for size in np.logspace(starting_size, final_size, num=experiments, dtype='<i8'):
    results=np.append(results,run_experiment(size,query_var,query_evidence,query_value))

   

  

  globals()[f"query{q}"]=pd.DataFrame(results)
  globals()[f"query{q}"].to_csv(f"query{q}"+'.csv')
  # display table
  print("\nResults during sampling:")
  display(pd.DataFrame(results))
  print("\n")
  # show plots
  plot_results(results,query_evidence,query_var,query_value)

# %% [code]
import matplotlib.pyplot as plt
import numpy as np

# Set the desired figure size
figure_width = 15  # You can adjust this value based on your needs
figure_height = 10  # You can adjust this value based on your needs

# Adjust font sizes globally
plt.rcParams.update({'font.size': 14, 'legend.fontsize': 12, 'xtick.labelsize': 12, 'ytick.labelsize': 12})

def plot_results(results, query_evidence, query_variable, query_value):
    '''
    Function to plot the result of the approximate inference
    '''
    query_prob, evidence, var = query_preprocessing(query_variable, query_evidence, query_value)
    
    plt.figure(figsize=(figure_width, figure_height))  # Set the figure size here
    
    plt.grid(True)
    plt.title("Approximate probability values", fontsize=16)
    LWCplot, = plt.semilogx(results['sample_size'], results['approx_prob_LW'], 'go--', label="Likelihood Weighting", markersize=8)
    RSCplot, = plt.semilogx(results['sample_size'], results['approx_prob_RS'], 'bo--', label="Rejection Sampling", markersize=8)
    GSCplot, = plt.semilogx(results['sample_size'], results['approx_prob_GS'], 'mo--', label="Gibbs Sampling", markersize=8)
    VECplot, = plt.semilogx(results['sample_size'], query_prob * np.ones(results.size), 'r', label="reference value")
    plt.xlabel("Sample size")
    plt.ylabel("Approximate probability value")
    plt.legend(handles=[LWCplot, RSCplot, GSCplot, VECplot], loc='upper right')
    plt.tight_layout()
    
    # Save the plot with desired dimensions
    plt.savefig('output_plot1.png', dpi=300)  # You can adjust the filename and dpi as needed
    plt.show()

    plt.figure(figsize=(figure_width, figure_height))  # Set the figure size here
    
    plt.grid(True)
    plt.title("Trend of absolute error", fontsize=16)
    ELWCplot, = plt.semilogx(results['sample_size'], results['abs_error_LW'], 'go--', label="Likelihood Weighting", markersize=8)
    ERSCplot, = plt.semilogx(results['sample_size'], results['abs_error_RS'], 'bo--', label="Rejection Sampling", markersize=8)
    EGSCplot, = plt.semilogx(results['sample_size'], results['abs_error_GS'], 'mo--', label="Gibbs Sampling", markersize=8)
    plt.xlabel("Sample size")
    plt.ylabel("Absolute error value")
    plt.legend(handles=[ELWCplot, ERSCplot, EGSCplot], loc='upper right')
    plt.tight_layout()
    
    # Save the plot with desired dimensions
    plt.savefig('output_plot2.png', dpi=300)  # You can adjust the filename and dpi as needed
    plt.show()

    plt.figure(figsize=(figure_width, figure_height))  # Set the figure size here
    
    plt.grid(True)
    plt.title("Trend of relative error", fontsize=16)
    ELWCplot, = plt.semilogx(results['sample_size'], results['rel_error_LW'], 'go--', label="Likelihood Weighting", markersize=8)
    ERSCplot, = plt.semilogx(results['sample_size'], results['rel_error_RS'], 'bo--', label="Rejection Sampling", markersize=8)
    EGSCplot, = plt.semilogx(results['sample_size'], results['rel_error_GS'], 'mo--', label="Gibbs Sampling", markersize=8)
    plt.xlabel("Sample size")
    plt.ylabel("Relative error value")
    plt.legend(handles=[ELWCplot, ERSCplot, EGSCplot], loc='upper right')
    plt.tight_layout()
    
    # Save the plot with desired dimensions
    plt.savefig('output_plot3.png', dpi=300)  # You can adjust the filename and dpi as needed
    plt.show()

    plt.figure(figsize=(figure_width, figure_height))  # Set the figure size here
    
    plt.grid(True)
    plt.title("Trend of the sampling time", fontsize=16)
    TLWplot, = plt.semilogx(results['sample_size'], results['time_LW'], 'go--', label="Likelihood Weighting", markersize=8)
    TRSplot, = plt.semilogx(results['sample_size'], results['time_RS'], 'bo--', label="Rejection Sampling", markersize=8)
    TGSplot, = plt.semilogx(results['sample_size'], results['time_GS'], 'mo--', label="Gibbs Sampling", markersize=8)
    plt.xlabel("Sample size")
    plt.ylabel("Seconds")
    plt.legend(handles=[TLWplot, TRSplot, TGSplot], loc='upper right')
    plt.tight_layout()
    
    # Save the plot with desired dimensions
    plt.savefig('output_plot4.png', dpi=300)  # You can adjust the filename and dpi as needed
    plt.show()


# %% [code]
approximate_inference(1,['prognosis'],{'fatigue':1},True)

# %% [code]
